# Supplementary material for: Online functional connectivity analysis of large all-to-all networks in MNE Scan
Source: Imaging Neurosci (Camb). 2024 Sep 25;2:imag-2-00296. doi: 10.1162/imag_a_00296 (PMC12290595; doi:10.1162/imag_a_00296)
Supplement: Supplementary Material [file imag_a_00296-supp.zip]

Archive with 5 entries (5 files):
- mne-python-simulated-connectivity.ipynb
- mne-python-simulated-connectivity.py
- sample_twosource-meg-simulated-cov.fif
- sample_twosource-meg-simulated-eve.fif
- sample_twosource-meg-simulated-raw.fif
