# Supplementary material for: Online functional connectivity analysis of large all-to-all networks in MNE Scan
Source: Imaging Neurosci (Camb). 2024 Sep 25;2:imag-2-00296. doi: 10.1162/imag_a_00296 (PMC12290595; doi:10.1162/imag_a_00296)
Supplement: Supplementary Material [file imag_a_00296-supp.zip › mne-python-simulated-connectivity.py]

#!/usr/bin/env python
# coding: utf-8

import numpy as np
import mne
from mne.datasets import sample

print(__doc__)


# Establish path to MNE-sample-data

data_path = sample.data_path()


# Select test dataset

subjects_dir = data_path / 'subjects'
subject = 'sample'

evoked_fname = data_path / 'MEG' / subject / 'sample_audvis_raw.fif'

info = mne.io.read_info(evoked_fname)
tstep = 1. / info['sfreq']

print('sfreq', info['sfreq'])
print('tstep', tstep)


# Get forward solution

fwd_fname = data_path / 'MEG' / subject / 'sample_audvis-meg-eeg-oct-6-fwd.fif'

fwd = mne.read_forward_solution(fwd_fname)
src = fwd['src']


# Define seed parameters for source definition

location = 'random'  # Use a random seed within the region.
#location = 'center' # Use the center of the region as seed.
extent = 5.  # Extent in mm of the region.


# Select regions to activate
# Reads from freesurfer annotation file
# 
# Define ROI 1

selected_label_1 = mne.read_labels_from_annot(
    subject, 'aparc.a2009s', regexp='S_central-rh', subjects_dir=subjects_dir)[0]    

label_1 = mne.label.select_sources(
    subject, selected_label_1, location=location, extent=extent,
    subjects_dir=subjects_dir, grow_outside=True)


# Define ROI 2

selected_label_2 = mne.read_labels_from_annot(
    subject, 'aparc.a2009s', regexp='G_and_S_subcentral-rh', subjects_dir=subjects_dir)[0]

label_2 = mne.label.select_sources(
    subject, selected_label_2, location=location, extent=extent,
    subjects_dir=subjects_dir, grow_outside=True)


# Visualize source areas - only with full MNE-Python installation

Brain = mne.viz.get_brain_class()
brainlabels = Brain('sample', hemi='rh', surf='inflated', subjects_dir=subjects_dir,
                background='white', size=(800, 600))

brainlabels.add_label(label_1, borders=False, color="b")
brainlabels.add_label(label_2, borders=False, color="r")


# Define source time course

source_time_series_1 = np.sin(2. * np.pi * 18. * np.arange(100) * tstep) * 10e-9
source_time_series_2 = np.cos(2. * np.pi * 18. * np.arange(100) * tstep) * 10e-9


# Define when activity occurs

n_events = 200
events = np.zeros((n_events, 3),int)
events[:, 0] = 100 + 300 * np.arange(n_events)  # Events sample.
events[:, 2] = 1  # All events have the sample id.


# Create source

source_simulator = mne.simulation.SourceSimulator(src, tstep=tstep)
source_simulator.add_data(label_1, source_time_series_1, events)
source_simulator.add_data(label_2, source_time_series_2, events)


# Simulate source and add noise

raw = mne.simulation.simulate_raw(info, source_simulator, forward=fwd)

cov = mne.make_ad_hoc_cov(raw.info)

mne.simulation.add_noise(raw, cov, iir_filter=[0.2, -0.2, 0.04])


# only keep MEG channels

raw = raw.pick('meg')

# average data

epochs = mne.Epochs(raw, events, 1, tmin=-0.05, tmax=0.2)
evoked = epochs.average()
evoked.plot()


# Compute noise covariance matrix

noise_cov = mne.compute_covariance(
    epochs, tmax=0., method=['empirical'], rank=None, verbose=True)


# Save data to MNE-sample-data

raw.save(data_path / 'MEG/sample/sample_twosource-meg-simulated-raw.fif', overwrite=True, fmt='single',buffer_size_sec=1.0)
mne.write_events(data_path / 'MEG/sample/sample_twosource-meg-simulated-eve.fif', events, overwrite=True)
noise_cov.save(data_path / 'MEG/sample/sample_twosource-meg-simulated-cov.fif', overwrite=True)
